# Supplementary material for: Transient Overexpression of adh8a Increases Allyl Alcohol Toxicity in Zebrafish Embryos
Source: PLoS One. 2014 Mar 3;9(3):e90619. doi: 10.1371/journal.pone.0090619 (PMC3940891; doi:10.1371/journal.pone.0090619)
Supplement: Table S1 — Parameter of concentration-response modeling (Hill-slope equation) and summary of LC50 data. For the toxicity studies in 24-wells we used 1 embryo per well, 10 wells per exposure concentration. For exposures in crystallization glass dishes we used 10-20 embryos per vial. Exposures were performed in independent triplicates. 24WP = 24well plates, CD = crystallization dish (w = with, w/o = without, h = hatched). (XLS) [file pone.0090619.s005.xls]

## Sheet: TableS1
		Experimental conditions						95 % Confidence interval
		Exposure	Chorion	mRNA injected	Exposure vessels	strain	LC50	lower	upper	Slope
							[mg/L]
	Allyl alcohol (mg/L)	2-50 hpf	w	-	24WP	WIK	478	436	519	3.94
		24-72 hpf	w	-	24WP	WIK	451	342	602	3.31
		24-72 hpf	w/o	-	24WP	WIK	492	428	575	4.19
		72-120 hpf	h	-	24WP	WIK	159	143	177	6.52
		8-56 h	w	-	CD	OBI	328	266	416	5.72
		8-56 h	w	gfp	CD	OBI	436	393	485	5.51
		8-56 h	w	adh8a	CD	OBI	0.78	0.44	1.37	1.91
		8-56 h	w	adh8b	CD	OBI	166	95.5	261	2.78
		8-56 h	w	adh8a/b	CD	OBI	2.11	1.11	3.97	3.24
	Acrolein (mg/L)	2-50 hpf	w	-	24WP	OBI	0.42	-	0.48	6.9
	4-Nitrophenol (mg/L)	8-56 h	w	gfp	CD	OBI	9.45	8.21	10.77	6.52
		8-56 h	w	adh8a	CD	OBI	9.65	8.89	10.48	6.04
		8-56 h	w	adh8b	CD	OBI	9.79	8.09	11.86	9.26
		8-56 h	w	adh8a/b	CD	OBI	10.21	8.81	-	6.85
	Ethanol (g/L)	8-56 h	w	gfp	CD	OBI	19.1651	17.9673	22.3439	12.8
		8-56 h	w	adh8a	CD	OBI	18.5662	17.5066	19.9022	20
		8-56 h	w	adh8b	CD	OBI	16.3088	14.4199	18.5662	4.9
		8-56 h	w	adh8a/b	CD	OBI	17.783	16.2166	20.2708	10.1
