# Supplementary material for: Transient Overexpression of adh8a Increases Allyl Alcohol Toxicity in Zebrafish Embryos
Source: PLoS One. 2014 Mar 3;9(3):e90619. doi: 10.1371/journal.pone.0090619 (PMC3940891; doi:10.1371/journal.pone.0090619)
Supplement: Table S2 — Gene expression levels of adh8a and adh8b in 56 hpf embryos following an injection of either gfp , adh8a or adh8b mRNA in the 1-8 cell stage. Expression was analyzed by qPCR for two replicates. For each replicate 30 embryos were pooled. Fold changes are based on normalized expression using ef1a as reference gene. Primers of adh8b had a high sequence similarity to adh8a (adh8b-F1: 4 out of 21 nucleotides were different; adh8b-R1: 4 out of 18 nucleotides were different). (XLS) [file pone.0090619.s006.xls]

## Sheet: TableS2
	mRNA injected	Fold changes of adh8a versus non-injected control		Fold changes of adh8b versus non-injected control
		Repl. 1	Repl. 2	Repl. 1	Repl. 2
	gfp	0.4	0.5	2.8	0.5
	adh8a	87000	3684	4.8	3
	adh8b	1755	4	6604	247
