# Supplementary material for: Transient Overexpression of adh8a Increases Allyl Alcohol Toxicity in Zebrafish Embryos
Source: PLoS One. 2014 Mar 3;9(3):e90619. doi: 10.1371/journal.pone.0090619 (PMC3940891; doi:10.1371/journal.pone.0090619)
Supplement: Table S3 — Primers used in qPCR. (XLS) [file pone.0090619.s007.xls]

## Sheet: TableS3
Primer	Sequence	Amplicon length	Accession number
adh8a-F1	5'-CGAGTACACCGTCATCAAC-3'		NM_001001946
adh8a-R1	5'-AGCACCGAGTCCGAATAC-3'	166 bp
adh8b-F1	5'-ATTGATGATGATGCTCCTCTG-3'		NM_203460
adh8b-R1	5'-TAGACCAACCGCACCAAG-3'	138 bp
adh5-F1	5'-TAGATGAACACGCTCCTC-3'		NM_131849
adh5-R1	5'-CCATTACGACAGCAAGAC-3'	150 bp
adhfe1-F1	5'-ATTAGAGTCATTCACAGCATTG-3'		NM_207086
adhfe1-R1	5'-CCACATCTTCAGCGTCAC-3'	173 bp
ef1a_q-F	5'-TCAAGAAGATCGGCTACAAC-3'		NM_131263
ef1a_q-R	5'-GGCAGAATGGCATCAAGG-3'	178 bp
